# Supplementary material for: Trust under development: The Italian validation of the Epistemic Trust, Mistrust, and Credulity Questionnaire (ETMCQ) for adolescents
Source: PLoS One. 2024 Aug 26;19(8):e0307229. doi: 10.1371/journal.pone.0307229 (PMC11346731; doi:10.1371/journal.pone.0307229)
Supplement: S1 File — Full dataset used in the study. (XLSX) [file pone.0307229.s001.xlsx]

## Sheet: DBTOT
GEN	AGE	ITEM1	ITEM2	ITEM3	ITEM4	ITEM5	ITEM6	ITEM7	ITEM8	ITEM9	ITEM10	ITEM11	ITEM12	ITEM13	ITEM14	ITEM15
1	14	6	6	2	3	4	4	4	6	5	5	5	2	6	3	6
0	18	6	5	5	4	6	3	5	6	4	4	2	2	5	3	3
1	12	5	5	2	5	7	5	1	5	5	6	4	5	6	6	1
1	17	6	6	3	7	6	3	6	5	7	2	7	6	6	3	6
1	14	3	5	3	6	5	5	5	5	7	5	6	6	5	2	7
1	13	4	4	3	5	3	4	3	2	4	4	3	4	3	6	6
1	14	5	5	6	5	3	4	4	7	5	6	5	4	6	6	7
0	16	4	4	4	4	4	4	4	4	4	4	4	4	4	4	4
1	14	1	5	3	5	7	4	4	5	3	5	4	7	6	5	6
1	12	1	2	6	4	1	2	1	4	4	6	2	3	1	4	7
0	14	4	4	4	4	4	4	4	4	4	4	4	4	4	4	4
0	17	5	3	3	2	4	2	1	1	3	2	1	2	1	2	2
0	16	4	4	4	5	5	4	5	5	4	5	5	4	5	5	4
1	17	5	2	5	6	3	4	5	4	7	3	3	4	6	5	6
1	14	1	7	6	7	2	4	7	7	6	4	4	4	1	7	3
1	12	7	6	5	7	4	5	6	4	2	3	7	7	5	2	7
0	16	3	2	3	3	3	3	2	1	2	3	2	3	2	3	2
0	16	5	2	2	4	5	5	5	4	6	4	3	6	7	2	5
1	14	5	6	4	6	2	4	6	6	7	4	5	6	6	6	1
1	15	6	6	2	3	5	3	5	5	7	4	7	5	5	4	7
1	13	6	6	4	5	4	5	4	4	5	4	5	5	6	5	3
0	14	1	1	7	7	1	1	1	7	7	7	1	1	1	7	1
0	19	5	6	5	4	2	4	4	6	5	5	3	2	5	4	2
1	13	6	6	5	2	2	2	6	6	4	4	2	2	4	2	2
0	15	5	6	1	3	1	1	6	6	5	4	5	5	4	5	1
0	18	1	2	7	6	2	3	5	5	5	6	2	1	2	5	2
1	15	5	6	6	6	2	4	5	5	5	2	5	2	6	3	5
1	19	6	5	5	5	3	3	4	5	6	6	5	2	6	5	5
1	18	4	6	5	6	3	4	6	5	6	6	7	7	6	6	7
1	18	2	5	5	6	6	4	5	6	7	5	2	2	2	5	1
0	19	5	5	4	4	3	4	5	4	4	4	1	2	2	2	2
1	14	3	6	6	7	5	6	6	6	7	6	6	2	4	3	6
0	14	5	5	5	3	2	4	5	5	4	4	5	2	4	4	1
1	13	1	3	5	4	3	2	4	7	4	2	1	2	5	3	2
1	16	5	5	5	5	2	4	5	5	7	6	6	5	6	5	7
0	15	5	6	4	5	2	4	5	4	5	2	4	1	5	4	3
1	19	1	7	5	7	4	4	5	5	7	6	4	4	7	3	1
1	14	1	5	7	7	1	1	4	2	7	7	5	1	5	6	6
0	17	6	6	5	3	3	5	6	6	3	4	2	4	6	3	6
0	17	5	5	6	6	7	2	6	6	6	6	5	6	5	2	1
0	18	5	6	4	3	5	4	6	6	4	4	2	3	6	4	3
1	17	7	6	5	6	3	6	7	6	7	5	3	3	6	2	4
0	15	3	4	7	5	2	2	4	5	7	4	5	6	6	4	5
1	18	4	4	4	5	3	4	5	5	5	5	6	3	6	5	7
0	17	4	4	4	4	4	4	4	4	4	4	4	4	4	4	4
1	12	1	7	7	5	1	1	1	1	7	1	1	1	1	4	1
1	15	4	4	5	4	5	5	5	5	6	6	5	6	5	3	6
1	18	5	6	3	4	4	4	5	6	5	6	3	2	6	2	2
1	14	4	6	7	6	1	4	2	7	7	5	3	4	6	2	4
0	18	4	5	5	3	3	2	5	6	2	1	2	2	5	5	3
1	13	1	5	3	6	4	3	4	4	5	6	5	5	5	5	6
1	15	4	1	5	6	1	4	7	5	7	5	7	1	2	7	7
0	16	7	7	1	1	1	1	7	6	1	1	4	4	2	1	1
1	19	4	3	6	4	3	3	6	5	5	4	3	3	3	4	1
1	14	1	5	4	7	3	2	4	4	7	6	5	5	6	5	7
0	12	3	1	5	7	1	1	5	4	6	4	6	6	4	2	1
0	18	1	1	3	4	6	3	2	3	1	4	4	2	5	2	3
0	16	5	6	2	5	2	5	5	5	5	5	5	3	6	4	2
1	18	6	6	4	6	2	2	6	6	4	6	2	2	6	4	6
1	17	6	6	4	7	5	5	5	5	7	6	6	7	7	4	7
1	14	2	5	6	7	2	2	5	5	6	5	5	5	3	4	2
0	14	5	5	4	4	3	4	3	3	4	4	3	2	3	4	4
0	15	7	7	6	5	1	1	1	2	3	6	1	2	3	1	2
1	15	3	6	6	5	3	4	5	6	6	6	5	3	5	6	6
1	17	4	5	7	7	1	3	6	7	7	7	7	1	7	4	7
1	13	5	5	6	7	2	6	6	7	7	6	5	4	6	3	7
1	14	3	6	6	6	6	4	6	7	7	6	6	5	6	7	7
1	14	7	4	7	7	1	1	1	3	7	7	1	1	1	7	7
1	17	4	7	7	4	1	1	5	3	7	2	1	1	6	4	3
1	17	4	5	6	4	1	1	5	4	7	4	4	1	6	4	6
0	18	7	7	2	6	2	4	7	6	6	4	2	4	4	4	2
1	14	4	7	4	6	7	5	5	4	7	6	6	5	6	4	7
1	19	1	4	5	7	7	4	4	7	5	3	2	7	2	6	7
1	16	1	5	3	4	2	2	2	4	5	4	2	2	1	4	2
0	17	7	1	7	7	7	7	7	7	1	1	6	6	6	3	4
0	16	5	7	1	1	1	4	7	7	1	2	4	4	4	4	4
0	14	3	5	3	6	2	2	5	2	5	3	4	5	6	3	1
1	14	4	2	7	7	1	2	2	4	7	5	2	1	2	4	1
0	14	6	6	5	5	1	5	7	6	6	6	1	1	7	1	1
0	16	6	5	1	2	3	5	6	6	5	3	5	3	4	3	4
0	19	5	6	6	5	2	2	5	5	5	5	5	2	5	5	6
1	15	7	2	6	1	2	2	7	1	5	6	5	4	7	5	6
1	15	2	6	4	7	1	1	5	6	7	5	4	2	6	3	7
1	14	2	5	4	6	4	4	2	5	6	5	7	6	7	5	7
0	16	4	4	5	4	2	3	4	4	4	4	5	5	5	5	5
1	13	6	7	2	6	3	4	5	5	7	7	2	2	6	7	7
1	19	6	5	4	5	2	4	5	3	5	3	5	2	6	3	5
1	14	1	7	7	7	3	5	6	4	5	5	4	2	1	5	3
1	17	6	7	6	7	4	7	6	6	7	7	6	7	7	6	6
1	17	5	5	7	7	7	7	6	4	7	7	7	7	6	7	6
1	18	6	6	3	2	3	3	6	6	3	2	3	5	5	3	5
1	15	2	7	6	7	1	6	3	4	7	7	7	6	7	4	7
1	14	6	6	4	2	4	5	6	2	3	4	1	5	7	2	1
1	13	7	4	6	6	2	6	6	6	6	6	6	3	6	5	6
1	16	2	5	7	7	1	4	7	7	7	7	7	2	5	6	7
1	15	6	7	6	6	2	2	6	6	6	5	2	1	7	2	2
1	13	5	4	4	7	6	5	3	2	6	2	7	7	2	7	7
0	18	4	1	6	6	1	1	2	5	6	5	2	1	1	4	1
1	15	4	5	4	4	4	2	6	5	6	4	6	5	6	4	6
1	17	4	6	6	6	2	3	7	3	4	7	2	1	5	3	5
0	19	1	5	1	6	7	6	6	6	6	6	6	6	6	3	1
1	12	5	6	4	2	2	2	6	5	4	4	6	5	6	2	6
1	17	6	5	4	5	2	5	6	5	6	3	5	7	6	6	5
1	14	6	1	6	7	3	5	6	7	7	6	6	5	6	6	3
1	18	4	5	3	7	5	3	4	6	6	5	3	4	5	2	2
1	14	5	4	5	7	7	7	6	5	7	5	7	7	6	6	7
0	17	6	6	6	3	2	2	7	6	6	6	2	1	3	3	3
1	18	6	7	6	6	1	2	5	5	5	5	2	1	2	4	5
1	13	4	4	5	4	1	3	5	5	4	5	4	3	5	3	4
1	12	1	7	4	5	6	4	7	6	7	6	7	6	5	4	7
1	13	4	6	7	7	2	4	5	5	7	1	7	2	2	4	7
1	18	5	5	6	6	2	4	6	5	4	4	2	2	5	2	5
1	17	7	4	7	5	4	2	5	2	6	6	6	6	6	6	3
1	17	3	5	7	5	6	3	5	7	7	5	4	3	6	4	5
1	19	1	7	7	6	2	4	2	5	7	5	5	2	1	3	7
1	18	3	6	4	5	2	5	6	6	5	5	3	3	6	4	5
1	18	5	6	7	7	1	1	7	7	7	3	1	1	7	6	7
1	17	6	7	4	5	1	2	5	6	6	5	4	1	6	2	7
1	14	1	6	6	7	1	1	4	4	7	6	1	1	1	6	5
1	13	6	4	5	5	4	5	6	5	7	7	5	6	5	3	1
1	15	3	7	4	7	4	6	5	5	7	2	7	7	7	2	6
1	14	5	7	4	4	2	6	7	5	6	3	5	5	4	3	5
0	15	6	5	6	2	2	2	5	6	2	1	3	4	6	2	5
1	18	5	4	5	3	1	1	6	6	5	2	3	1	5	2	5
0	13	6	7	3	6	2	3	7	7	6	7	3	3	3	2	1
1	18	7	7	3	6	5	5	7	7	3	3	1	2	7	3	3
0	16	6	7	4	5	4	5	7	5	5	4	4	5	5	4	2
1	17	5	7	6	5	2	4	6	6	7	6	2	2	6	4	7
1	18	2	6	5	5	4	2	6	6	3	3	2	2	2	5	2
1	18	2	2	6	6	1	1	6	7	7	6	3	1	5	4	7
1	14	2	5	6	5	3	2	5	5	6	2	5	4	5	5	5
0	17	3	6	6	6	4	3	5	6	6	3	6	3	6	4	5
1	14	3	5	4	2	1	1	5	6	7	5	6	1	5	4	5
0	13	2	2	6	7	2	5	6	5	5	1	6	3	7	2	2
0	13	6	5	4	6	6	5	6	5	6	5	6	6	6	5	5
0	17	3	2	7	5	1	5	6	6	5	2	1	2	3	3	1
0	15	4	6	7	3	5	3	6	5	7	4	5	6	7	5	5
1	19	6	2	5	7	4	3	7	6	7	4	6	3	4	6	6
0	18	6	6	6	6	2	2	6	6	6	2	6	6	5	2	2
0	16	4	7	4	4	1	4	5	4	4	4	4	3	7	4	4
0	19	4	5	5	5	2	2	5	5	7	4	1	1	3	3	6
0	18	7	7	4	1	1	1	7	7	1	1	1	1	7	1	1
1	14	2	5	6	7	6	7	4	7	5	6	6	7	5	2	7
0	12	4	2	4	2	3	6	4	4	5	2	3	2	1	3	5
0	13	4	4	4	4	4	4	4	4	4	4	5	4	5	3	4
0	17	7	7	6	1	1	1	7	5	7	7	7	2	7	5	5
0	18	3	3	4	4	5	5	3	2	5	4	5	2	5	4	5
1	14	2	2	4	2	6	6	2	3	5	2	6	2	4	3	7
1	17	2	6	6	7	4	4	6	5	7	6	7	5	3	7	5
1	15	5	6	5	5	1	2	6	6	7	4	6	1	6	6	7
1	14	2	7	5	7	3	2	2	6	5	2	6	5	7	5	7
0	18	6	7	5	6	6	6	6	5	3	1	6	6	6	6	2
0	16	6	2	5	5	1	2	6	5	4	5	1	2	5	2	4
0	16	1	7	7	4	7	3	5	6	2	3	1	2	4	3	1
0	14	3	1	6	7	1	6	3	6	6	5	5	3	6	6	5
0	14	1	5	5	6	2	5	7	1	4	1	5	2	7	7	1
0	17	4	5	5	4	1	4	6	5	4	3	4	3	4	3	1
0	19	4	6	4	2	3	3	2	4	4	5	4	2	4	2	2
0	17	1	7	6	6	2	2	6	4	4	4	6	2	6	6	7
1	12	5	5	6	6	4	5	5	5	4	2	4	4	5	2	3
0	14	5	5	4	5	3	4	4	4	4	4	6	5	5	3	7
0	15	5	5	6	3	2	2	5	5	2	3	3	2	3	3	2
0	17	5	5	4	1	1	1	4	5	2	1	1	1	2	3	1
0	12	6	6	6	4	4	5	6	3	4	5	4	4	4	3	1
0	19	5	5	5	5	3	4	5	5	5	4	6	4	4	3	2
0	16	5	5	5	4	3	4	5	5	4	3	3	2	6	4	4
1	18	6	5	6	7	3	2	2	2	7	4	1	5	6	4	5
0	18	1	5	7	2	2	1	2	3	6	6	1	1	6	5	1
0	14	3	5	4	5	2	5	4	3	4	1	2	1	4	1	1
1	18	5	6	7	5	1	3	5	4	7	7	3	1	5	2	3
1	14	1	6	4	7	4	5	5	6	7	7	6	4	3	4	6
1	18	5	7	7	6	1	5	7	6	7	4	7	5	4	6	6
1	17	6	7	7	7	3	5	5	5	6	4	4	2	6	6	5
0	13	5	5	4	2	1	3	5	5	1	4	3	1	2	5	1
1	14	6	5	4	5	5	3	4	6	4	3	7	7	7	6	7
1	13	5	6	5	3	1	2	4	1	6	3	1	1	6	2	1
1	15	6	6	5	4	4	4	5	5	5	4	3	3	6	4	4
1	17	3	5	4	3	2	3	5	6	5	4	2	4	6	3	2
1	17	5	6	5	5	2	4	4	5	5	5	5	2	5	5	7
1	14	1	6	4	7	3	6	6	5	7	7	3	5	2	3	5
1	14	6	6	5	5	1	4	6	6	4	3	3	1	6	7	1
1	14	2	4	5	5	2	4	4	5	7	5	4	4	4	3	4
0	14	1	1	7	2	2	5	4	7	2	5	5	6	2	1	5
0	14	7	7	6	4	1	1	7	6	5	4	6	3	6	5	5
1	17	2	5	5	6	6	5	3	5	7	6	5	3	4	3	5
1	14	5	4	7	7	1	4	5	5	7	7	4	5	6	4	2
1	17	5	6	3	3	3	3	5	5	3	3	2	5	5	3	3
0	16	1	3	5	5	1	1	3	1	5	3	6	4	3	4	2
1	16	5	6	5	5	3	5	5	4	6	4	5	3	6	5	6
1	15	2	6	7	6	2	2	3	7	2	3	1	2	2	6	1
1	14	5	3	5	5	2	4	6	5	5	4	4	6	5	5	6
1	18	2	6	4	6	1	1	6	7	5	2	6	5	6	5	1
0	17	6	6	5	7	4	6	6	5	5	4	7	7	4	5	7
0	14	4	4	5	5	2	2	5	5	2	5	4	3	5	4	4
1	17	4	5	4	5	5	3	5	5	7	4	4	7	7	5	6
1	14	5	4	1	5	5	5	1	5	5	4	5	4	3	2	1
1	14	4	4	4	5	5	4	5	6	5	3	2	3	4	4	3
0	12	7	5	2	2	2	4	5	5	5	1	4	2	5	1	1
0	18	6	6	5	6	5	6	4	6	3	4	4	5	4	6	6
0	18	4	4	4	4	4	4	4	4	4	4	4	4	4	4	4
0	13	6	7	7	6	1	1	1	5	2	3	6	4	6	1	4
1	18	3	6	4	7	6	4	6	6	7	5	3	2	7	6	6
0	13	4	5	6	7	1	1	4	1	1	1	6	5	1	4	1
0	13	2	7	7	1	3	5	1	1	1	4	3	7	1	2	7
0	15	4	6	4	3	2	2	3	5	4	4	2	4	5	2	1
0	18	5	5	5	5	3	3	5	5	5	5	6	1	5	6	4
0	16	6	6	6	5	4	3	5	5	6	5	5	3	6	3	2
1	16	4	6	4	7	5	5	7	5	7	7	7	7	6	7	7
0	12	5	6	7	7	6	7	6	7	6	5	1	1	1	1	1
0	16	5	4	6	5	2	3	6	5	6	4	3	3	6	5	4
0	12	4	3	3	3	3	4	2	4	4	4	2	5	1	4	2
1	15	4	4	5	7	6	5	6	5	7	5	7	7	4	4	7
0	14	1	1	4	4	5	5	5	5	5	1	5	5	1	5	6
0	19	6	7	7	7	1	5	5	6	4	2	7	3	7	2	7
0	17	6	7	7	6	4	4	5	3	4	5	2	4	7	5	1
0	17	1	3	2	4	2	2	3	6	5	3	2	1	1	3	1
0	12	3	5	4	3	2	2	5	6	2	4	2	2	4	2	2
0	12	1	4	7	5	1	1	4	5	4	4	4	1	7	5	5
0	12	4	7	7	3	5	1	7	2	6	6	3	6	6	6	1
0	13	7	7	6	4	3	6	5	6	4	3	1	4	2	5	7
0	18	6	6	2	6	2	2	6	6	2	6	6	6	6	2	6
0	19	4	4	5	5	3	1	5	4	5	4	5	5	5	4	5
0	12	6	5	5	6	5	4	6	5	5	3	3	5	5	3	1
0	18	1	6	6	6	2	4	5	5	7	3	4	3	2	5	2
1	19	5	4	5	5	6	5	1	5	3	3	2	3	5	5	5
0	12	4	3	6	4	3	5	4	2	5	4	4	5	3	5	4
0	13	6	5	5	4	3	5	3	4	4	3	5	2	5	3	5
0	15	3	5	5	5	1	2	4	4	2	3	3	2	4	3	1
0	18	6	6	5	7	2	3	7	6	7	5	2	1	6	2	6
0	15	5	6	7	6	2	4	4	4	5	3	3	3	6	4	2
0	13	1	3	7	4	1	3	1	1	4	1	1	1	1	1	1
0	13	5	5	3	5	2	1	5	5	5	6	3	1	5	4	3
1	17	2	6	4	7	5	5	5	4	7	3	3	6	6	6	5
0	13	5	5	6	7	5	5	7	7	5	5	1	5	5	1	1
0	14	6	4	5	6	2	1	3	5	4	2	2	4	3	2	3
0	13	4	6	4	2	1	5	6	2	5	2	2	2	7	1	1
0	12	2	5	6	5	1	2	6	5	4	3	2	1	1	2	1
0	13	6	7	7	4	5	4	3	3	5	2	5	5	4	4	7
0	19	5	5	5	5	2	4	4	5	5	2	2	3	5	4	1
0	16	5	5	3	3	3	3	2	3	5	5	3	1	5	4	5
1	12	7	7	6	1	1	1	4	5	1	1	1	1	7	1	1
0	16	3	5	3	5	4	4	4	5	5	3	4	3	3	4	2
1	16	5	4	6	6	6	6	6	6	6	4	6	1	6	6	6
1	19	1	4	6	7	1	1	4	4	7	7	7	1	1	7	5
1	15	4	6	3	6	4	5	5	6	7	5	4	5	5	3	5
1	17	5	4	5	5	2	5	7	5	5	3	5	1	7	5	5
0	17	5	3	3	4	3	4	4	6	6	4	4	1	4	4	6
0	17	3	2	4	3	4	1	3	2	5	5	5	3	3	5	5
1	17	3	7	2	6	2	2	7	6	7	6	2	1	5	4	6
0	16	5	7	5	3	6	2	6	6	4	4	5	2	6	2	6
1	12	2	3	2	5	2	2	5	2	7	2	7	2	1	1	7
0	19	4	3	6	6	1	4	5	5	6	5	5	1	5	4	1
1	13	3	5	5	3	3	3	3	3	3	3	2	3	3	3	4
0	16	2	3	4	2	5	3	5	1	6	2	3	6	2	3	5
1	18	4	6	2	5	5	6	6	6	6	5	3	5	5	5	5
0	16	3	5	5	4	1	2	6	6	5	3	2	1	3	6	2
0	16	3	7	5	7	3	2	3	3	6	5	6	3	6	4	5
1	19	6	4	5	6	2	2	6	6	5	7	4	3	6	3	6
0	16	5	5	6	5	3	4	6	6	5	6	4	2	4	3	5
0	15	7	7	5	1	1	1	7	7	7	1	3	2	7	2	1
0	19	3	3	4	3	4	3	3	3	4	3	3	3	3	3	3
0	17	5	6	7	3	2	2	6	6	6	5	1	1	5	2	6
1	19	6	6	1	6	1	5	7	4	4	4	5	6	6	5	4
1	15	6	6	5	5	5	5	6	6	7	6	6	4	6	2	3
1	17	5	5	4	7	2	2	7	7	7	7	5	2	5	5	7
1	13	5	6	7	7	7	7	7	7	7	7	7	7	4	6	7
1	12	2	6	7	7	2	5	6	3	7	6	7	1	3	6	7
1	18	6	5	3	5	5	3	3	3	5	3	5	4	5	4	5
1	14	6	6	7	7	7	5	5	6	7	4	7	5	6	4	7
0	18	3	3	5	4	4	4	2	4	6	5	3	3	4	5	5
1	18	6	5	5	4	3	3	5	7	6	5	3	5	5	3	6
1	13	3	1	7	7	4	6	4	4	6	6	7	4	1	3	1
0	16	5	5	7	5	4	3	5	5	5	6	6	2	5	4	5
0	18	2	5	5	6	5	5	4	4	5	5	5	3	3	6	5
0	12	2	1	2	1	3	1	5	1	7	1	7	6	1	7	1
1	18	4	5	6	2	2	4	5	5	6	2	4	2	5	2	5
0	17	5	6	6	5	1	2	6	6	6	5	3	2	5	5	2
0	17	5	6	6	5	1	2	6	6	6	4	2	1	5	5	2
1	14	7	7	2	7	7	6	6	6	7	7	6	6	7	7	7
1	15	4	5	5	6	5	6	3	4	5	4	4	6	6	2	5
1	14	5	6	4	7	6	5	5	6	7	4	7	6	6	4	6
1	14	4	5	4	6	4	4	5	6	6	6	5	5	6	7	7
1	12	7	7	7	1	7	7	6	1	4	1	7	5	4	3	4
0	19	6	6	5	5	6	6	5	6	6	5	6	7	6	6	6
1	17	6	6	4	4	2	1	5	5	4	1	4	2	5	4	3
0	17	1	7	5	5	1	2	4	5	6	2	2	1	5	1	1
0	16	6	5	3	4	2	2	7	4	5	5	1	1	5	4	1
1	19	5	7	3	6	4	5	6	7	3	5	4	5	7	5	7
1	19	4	5	2	4	2	1	6	5	6	5	6	4	4	3	1
0	19	3	6	4	2	1	5	5	5	4	2	2	5	5	4	5
0	16	5	5	5	5	2	2	5	6	3	2	5	4	2	2	5
0	19	4	3	1	1	1	1	4	4	5	4	3	1	1	1	1
0	16	3	6	4	7	6	7	4	7	3	7	7	5	7	4	7
1	14	4	7	4	6	1	2	6	4	7	5	5	5	5	5	5
1	15	4	6	5	4	3	5	6	6	6	5	5	3	4	3	6
1	17	5	6	4	5	2	4	6	6	7	5	4	3	5	6	2
0	12	6	5	3	5	2	6	5	6	5	2	3	2	6	2	1
1	17	5	6	6	5	7	7	6	6	5	6	3	3	7	6	6
1	17	1	5	7	1	6	5	6	6	7	6	3	5	5	5	7
0	19	4	5	4	3	1	3	6	2	5	4	2	1	5	4	1
0	19	4	6	6	5	2	4	5	7	7	4	4	5	2	4	6
1	17	6	5	7	7	2	3	6	5	7	6	5	2	5	5	6
1	18	3	6	4	5	2	3	5	5	4	3	2	2	4	2	2
0	19	4	5	5	5	2	2	6	6	6	6	7	2	6	3	1
0	19	4	5	4	7	4	4	4	4	5	3	6	6	4	4	4
0	12	5	1	5	4	1	1	1	5	1	5	1	1	1	1	1
1	14	6	7	4	7	6	7	7	7	7	5	6	4	2	3	4
0	16	5	6	4	4	1	2	5	5	4	2	2	2	7	1	5
0	17	5	4	6	5	2	2	6	7	5	6	4	1	6	5	5
0	14	4	7	2	4	1	1	5	7	4	5	2	1	3	2	1
0	16	6	5	4	5	2	3	5	5	6	5	4	3	5	4	4
0	15	3	3	4	5	2	7	3	2	5	2	2	4	3	4	3
0	17	5	3	2	5	3	2	7	4	6	2	3	5	5	2	3
1	18	1	6	4	2	1	1	6	6	6	5	2	1	5	5	2
0	13	7	5	3	6	1	4	5	2	4	2	5	1	6	3	4
1	15	2	4	5	3	2	4	3	6	5	5	2	2	5	3	2
1	12	5	4	6	7	6	1	2	7	7	6	6	7	6	7	1
0	13	2	6	5	6	5	4	5	5	4	3	2	5	5	4	3
0	12	5	5	3	3	4	4	4	3	4	5	4	5	5	4	4
1	12	5	2	5	2	2	2	5	5	2	2	5	2	5	2	2
1	13	5	4	4	4	5	5	6	6	6	6	4	4	5	5	5
1	14	4	4	5	7	7	2	7	7	7	6	4	7	6	5	7
0	15	3	5	4	5	6	5	4	4	5	6	7	6	6	5	2
0	17	5	4	7	2	1	3	4	2	5	2	2	3	5	7	2
1	16	1	4	6	6	1	5	5	5	5	4	2	1	5	3	1
0	13	6	4	5	3	2	4	6	4	4	3	2	4	3	2	1
1	17	2	6	5	4	2	2	5	5	7	4	2	2	2	2	2
1	12	5	5	6	7	1	4	5	6	7	7	6	7	6	7	6
1	15	6	4	5	7	2	2	4	1	6	2	3	5	7	3	6
0	19	1	1	1	1	1	1	1	1	1	1	1	1	1	1	1
1	18	4	6	6	4	3	4	7	7	4	4	3	2	5	3	5
0	19	4	5	3	6	2	4	4	4	4	4	4	2	3	1	2
1	15	5	5	6	5	4	3	4	5	5	5	5	4	4	5	5
1	14	1	6	2	2	1	2	2	6	5	5	5	5	1	4	5
1	18	3	5	5	5	3	3	6	6	5	6	5	6	3	4	7
1	15	5	3	5	4	5	1	5	5	5	7	5	1	5	5	5
1	15	5	6	2	7	1	2	5	6	7	7	3	4	1	6	5
1	17	7	7	2	3	2	5	7	7	5	4	4	2	7	3	4
1	17	7	6	6	6	2	4	7	5	6	4	4	3	6	3	6
0	19	5	5	5	5	5	5	5	5	5	5	5	5	5	5	5
1	14	1	4	3	6	3	2	4	6	5	5	4	2	2	4	5
1	14	5	7	7	5	7	5	5	3	6	7	7	6	6	3	7
1	14	3	4	4	6	2	4	6	5	6	3	6	5	5	3	7
0	19	2	5	5	6	3	4	5	5	5	6	1	3	2	4	1
0	19	4	3	3	6	2	2	5	7	5	4	4	3	3	1	2
1	14	4	5	4	6	2	4	4	5	6	1	3	5	7	4	6
0	12	4	7	2	7	1	4	2	5	4	3	5	1	5	1	1
0	19	1	2	7	6	2	6	2	4	5	3	6	5	6	4	6
0	17	3	5	6	5	2	2	6	6	6	5	3	2	5	3	1
0	14	7	6	5	2	2	2	4	5	6	5	5	4	4	5	2
1	17	6	6	4	2	3	5	5	5	6	5	7	7	5	3	4
1	19	3	6	4	7	4	6	7	7	6	5	4	4	7	3	7
0	18	2	2	7	6	1	2	4	6	6	4	2	1	1	6	6
0	16	5	7	6	4	4	4	6	6	6	6	3	3	7	3	1
1	13	2	6	5	7	2	5	2	4	7	7	2	1	1	4	7
0	16	3	6	6	6	1	3	5	5	6	5	2	2	3	5	2
0	17	6	7	4	5	3	5	5	5	5	2	3	5	6	3	2
1	17	5	4	3	5	2	2	4	6	4	3	2	2	3	5	2
1	17	5	6	7	6	2	3	5	7	5	4	2	3	5	2	5
0	16	3	5	3	2	2	3	2	3	3	3	2	3	3	3	2
0	19	5	6	6	4	2	2	4	5	3	5	5	3	6	2	2
1	13	5	7	6	6	1	4	4	6	7	7	3	1	2	5	3
0	17	5	6	6	5	2	5	5	6	5	2	6	3	2	5	6
0	14	6	6	5	4	5	4	5	5	5	4	4	4	4	4	4
0	14	3	5	2	3	4	3	3	4	3	4	5	3	3	5	5
0	16	2	4	2	6	4	1	6	1	4	1	1	7	6	4	1
1	15	2	5	7	4	1	4	2	4	5	4	2	4	4	4	3
0	14	6	6	7	1	1	1	6	6	5	5	4	3	6	1	1
0	16	1	1	5	3	1	3	1	2	1	2	2	1	2	2	2
0	12	6	7	4	5	2	4	7	7	3	2	1	1	6	2	2
0	15	5	6	6	3	2	5	6	5	4	5	3	6	5	6	5
1	18	4	5	4	3	3	3	6	5	4	4	2	3	5	3	2
0	15	7	5	4	3	3	3	5	4	3	3	4	3	4	2	5
0	12	5	5	4	6	4	1	4	4	5	1	3	4	6	4	4
1	17	1	4	6	7	1	1	3	5	7	6	2	3	2	6	1
0	16	2	6	4	4	2	5	6	7	3	2	2	3	5	4	1
1	12	2	7	4	6	3	2	2	4	7	3	4	1	7	6	6
0	16	4	2	2	2	2	2	4	4	2	2	2	2	5	2	2
0	19	3	5	6	5	1	3	5	5	6	5	2	2	3	5	2
1	13	5	4	5	5	4	5	6	6	6	3	3	5	6	5	7
0	16	2	5	4	4	3	4	5	5	5	4	5	3	3	5	4
0	15	5	6	4	4	3	4	5	5	4	3	3	2	6	3	4
1	18	6	4	5	4	6	4	4	5	4	4	7	7	6	7	6
0	12	4	3	3	4	1	3	4	3	3	4	3	4	2	4	1
0	16	2	4	6	2	1	2	5	5	7	4	2	1	4	5	2
0	15	6	5	4	4	2	2	4	5	5	2	2	2	5	4	6
0	16	5	6	4	3	4	4	3	4	5	3	4	4	4	3	3
0	14	6	6	3	5	2	4	6	5	6	4	5	4	4	2	4
0	18	5	6	3	5	6	5	3	6	5	7	3	6	4	3	5
0	19	5	5	4	2	1	1	4	5	4	3	4	4	5	2	1
0	15	5	7	3	3	2	4	5	2	5	6	3	2	6	2	3
0	19	4	5	6	4	1	2	3	2	6	3	3	3	2	6	2
0	16	5	7	4	5	7	7	6	6	5	1	6	7	7	6	6
0	15	5	4	6	4	5	6	4	5	6	5	6	4	5	5	5
0	16	5	6	4	6	3	4	5	5	5	2	4	6	6	4	2
1	12	6	7	1	7	4	3	7	7	6	7	6	5	7	6	7
0	15	5	5	4	2	2	2	4	5	4	4	4	2	4	2	2
1	16	7	7	6	3	7	6	5	7	6	6	1	7	7	3	1
0	14	1	2	2	2	2	3	1	2	2	3	3	2	2	3	1
1	14	7	6	4	6	3	4	5	5	7	4	4	4	7	7	5
0	18	5	5	5	4	3	3	5	5	4	5	5	4	3	5	5
0	13	5	4	3	4	1	4	5	5	7	5	5	2	5	4	1
0	16	3	3	5	3	1	1	2	3	2	2	2	1	4	5	2
1	12	5	4	6	5	2	5	1	5	2	4	2	5	7	1	7
1	12	4	5	3	2	4	4	3	2	2	5	4	5	2	5	1
0	14	4	5	4	2	2	2	4	3	4	4	2	2	4	4	2
1	12	7	3	4	2	5	3	5	3	6	1	3	5	4	5	3
0	13	3	5	4	6	4	4	4	5	4	6	2	2	3	4	4
0	13	4	6	5	6	3	4	5	6	6	6	4	4	6	2	2
1	16	4	4	5	6	4	4	5	6	4	4	4	2	6	4	4
1	15	5	4	6	7	2	3	3	2	7	3	5	4	5	2	7
0	15	3	1	5	4	3	2	2	1	2	2	2	1	3	3	1
0	13	7	6	2	2	1	1	6	6	1	2	1	1	7	2	1
1	19	4	7	4	2	2	3	6	5	5	2	4	2	5	3	2
1	15	7	7	5	5	5	4	7	6	6	4	6	7	5	2	6
0	13	5	7	3	1	2	1	1	6	1	1	3	1	1	1	1
0	13	4	7	7	7	1	1	7	7	5	7	4	1	1	7	1
1	17	4	6	7	6	3	5	3	4	5	7	6	6	7	7	7
0	15	4	4	3	5	3	2	4	5	3	4	2	1	4	3	1
1	18	5	6	6	5	2	3	6	5	3	2	2	1	6	3	1
0	17	2	7	5	7	2	4	5	6	7	7	6	5	1	7	7
1	14	1	6	7	6	2	5	5	2	7	3	6	5	1	6	6
0	19	5	6	6	3	1	2	5	4	5	6	2	2	6	2	1
1	18	6	6	4	5	4	2	5	5	7	6	5	2	7	2	7
0	13	4	4	3	3	3	3	4	3	3	1	4	5	4	3	4
1	18	3	4	3	4	3	4	3	4	3	4	3	4	3	4	3
0	14	3	5	7	4	2	1	2	2	6	4	2	1	1	3	2
1	14	4	5	4	5	3	3	5	4	6	3	3	4	2	4	6
1	13	1	6	7	6	1	6	5	5	5	4	7	6	7	4	5
1	19	3	5	4	5	6	3	4	5	4	5	4	2	4	4	1
0	16	5	6	3	4	6	4	6	5	6	5	6	6	6	5	6
0	12	6	6	6	7	4	5	2	5	5	5	1	1	6	1	1
0	17	4	5	6	6	3	4	5	6	4	3	3	3	5	3	3
0	15	6	5	5	5	3	4	5	5	6	6	4	2	4	3	7
0	15	7	7	1	1	7	1	7	7	6	6	1	2	3	4	4
1	15	5	4	4	5	1	4	5	5	3	2	2	1	3	5	1
0	19	6	6	4	5	5	5	6	6	5	3	4	2	7	2	6
1	18	1	3	4	5	1	1	4	4	5	3	5	2	4	4	5
1	12	5	5	5	6	5	3	4	5	7	3	6	5	3	3	6
0	13	1	6	3	7	6	4	6	6	7	2	4	2	2	6	6
0	16	4	6	7	6	2	2	5	5	2	6	5	4	4	3	4
0	12	4	5	5	6	6	4	7	3	5	5	5	3	6	5	5
0	15	3	2	4	5	6	7	3	7	3	5	2	5	3	6	2
0	16	5	7	5	7	1	1	7	7	7	5	5	1	7	1	7
1	13	1	3	5	7	3	2	1	3	6	6	3	3	2	6	3
1	18	5	6	4	5	3	3	5	5	5	4	3	3	5	4	2
1	18	3	4	3	5	5	5	5	5	6	5	2	2	4	4	6
0	12	1	5	6	7	1	2	4	5	7	3	5	5	1	6	7
1	14	5	4	5	5	5	4	5	5	6	5	5	6	6	5	6
1	15	3	4	6	5	2	2	4	5	6	5	4	1	5	6	5
1	19	5	4	4	5	5	4	5	5	5	4	5	2	4	4	5
1	16	1	5	7	7	1	1	3	5	7	4	1	1	5	7	3
1	15	5	5	4	5	3	3	3	5	7	4	3	3	5	6	4
0	19	5	5	7	3	2	2	6	5	6	2	3	3	5	3	2
0	17	4	3	3	2	5	4	4	4	4	4	4	4	4	4	4
0	13	7	7	6	1	1	1	7	7	6	1	3	4	5	4	3
0	19	4	5	4	5	5	4	4	3	3	5	6	6	6	3	5
0	16	1	1	1	1	1	1	1	1	1	1	1	1	1	1	1
0	14	7	3	2	5	4	2	3	3	4	6	2	3	4	5	6
1	14	5	7	6	7	4	1	4	1	7	5	5	1	7	6	7
1	14	5	6	6	5	1	2	6	5	7	5	1	1	3	2	1
0	13	1	1	6	7	4	2	1	1	1	4	4	4	1	1	1
1	17	6	7	3	7	2	6	7	7	7	7	1	1	6	2	7
0	18	2	5	5	4	3	5	5	5	5	5	5	5	5	3	3
0	16	3	6	3	4	3	5	5	5	3	5	3	4	6	3	3
1	18	2	7	6	7	5	2	6	5	6	4	2	2	5	3	7
0	15	3	4	4	5	4	4	4	3	5	4	4	5	5	3	5
1	16	1	4	6	6	2	3	2	6	5	6	2	2	6	2	4
0	13	4	7	4	5	1	2	1	1	3	4	2	4	6	3	1
1	15	6	6	6	6	5	6	5	3	6	6	6	6	7	3	6
0	15	3	2	3	2	4	4	3	4	1	3	4	2	4	2	1
0	12	6	6	7	4	1	1	4	6	7	2	5	1	3	2	6
1	16	4	7	5	7	1	5	5	6	4	6	4	1	5	4	7
0	15	5	6	4	5	5	3	1	3	4	3	5	2	4	4	3
0	16	2	3	5	6	2	4	7	6	5	5	4	4	4	5	4
1	18	4	5	6	4	4	4	5	5	7	4	6	2	3	3	5
1	19	5	7	3	6	2	5	6	6	4	2	2	2	5	3	2
1	17	5	3	5	6	5	5	5	6	6	4	5	3	6	6	5
0	16	2	4	3	6	2	5	4	3	4	2	3	4	2	3	2
1	19	3	6	6	3	2	5	7	5	6	3	4	5	6	4	4
1	14	4	5	5	6	5	5	6	5	7	7	6	5	4	4	5
1	14	3	5	6	5	1	1	5	4	6	4	3	5	5	5	7
1	14	3	5	3	5	5	3	4	7	6	2	4	5	2	5	2
1	16	2	3	7	7	1	1	3	5	5	6	1	1	5	4	1
0	14	3	6	4	6	1	2	2	3	4	4	1	1	2	5	1
0	13	5	5	3	6	2	5	5	5	4	4	5	6	6	2	2
0	19	3	6	5	3	1	2	5	6	6	3	3	1	5	2	3
0	16	7	6	6	3	1	6	5	1	1	3	1	7	1	2	1
0	19	4	5	5	6	2	3	5	6	6	5	2	2	3	4	2
0	16	4	5	5	3	3	4	3	4	3	4	3	2	2	3	2
0	15	4	3	4	3	3	3	4	3	4	4	4	3	3	3	1
1	18	4	5	4	5	7	5	6	6	7	6	5	6	4	2	6
0	15	3	3	2	2	2	2	3	5	5	3	2	2	5	2	2
0	15	1	7	7	7	5	5	7	7	7	3	6	4	6	7	5
0	19	6	4	3	4	4	5	5	4	5	4	5	5	3	5	5
0	16	2	5	6	5	1	3	6	7	6	4	2	1	3	1	5
1	17	5	5	4	4	2	2	4	4	6	4	4	1	4	2	2
0	15	3	3	3	3	1	1	4	4	4	4	3	1	3	5	1
1	14	4	6	5	7	4	4	4	2	5	5	5	3	5	5	7
0	16	4	3	6	2	1	2	5	4	5	2	5	4	5	4	4
1	18	7	7	6	7	6	7	7	5	6	6	2	4	7	4	7
0	12	5	2	7	5	1	4	6	7	7	5	4	2	5	5	4
0	13	5	6	7	7	2	4	6	5	7	5	4	2	6	3	6
0	17	5	5	4	6	4	4	6	6	4	3	6	3	4	3	5
1	13	4	2	3	4	2	2	2	2	1	2	1	2	1	2	1
0	14	4	2	6	6	2	2	2	4	4	4	2	2	2	5	1
0	13	6	6	6	2	1	2	4	4	6	5	3	4	4	2	1
1	17	5	7	5	7	4	4	7	7	7	5	4	5	5	5	3
0	12	5	5	2	7	6	6	6	6	6	4	5	6	5	2	5
1	12	6	6	5	5	2	5	5	5	3	5	3	5	6	5	6
1	13	4	1	4	6	2	2	2	2	2	1	2	2	5	2	5
1	13	2	5	5	6	4	5	5	5	6	2	5	5	3	4	6
1	18	5	5	5	4	2	2	5	6	5	2	2	1	5	2	1
1	14	4	3	5	6	4	3	5	6	5	5	3	4	5	3	6
1	13	6	6	2	6	2	4	7	6	5	1	1	4	6	5	2
1	13	4	4	4	4	4	4	4	4	4	4	4	4	4	4	4
0	15	2	3	6	5	2	2	3	5	5	3	4	2	5	3	3
0	17	5	6	3	5	5	5	5	5	5	4	5	5	4	5	5
1	13	4	6	6	2	5	4	5	4	2	3	3	4	2	2	1
0	13	7	7	1	1	1	1	7	6	2	1	1	1	7	2	1
1	18	3	6	4	5	3	2	4	2	5	2	2	3	4	5	1
1	17	1	2	2	5	2	3	5	2	4	3	5	2	2	4	2
1	13	4	5	4	5	3	4	4	5	5	5	3	2	5	5	3
1	18	7	7	4	7	7	7	7	7	7	7	7	1	6	1	7
1	13	4	4	4	4	4	7	4	4	4	4	4	4	4	4	4
0	13	2	6	4	4	1	2	6	5	7	4	1	1	1	4	1
0	18	4	4	4	4	4	4	4	4	4	4	4	4	4	4	4
1	13	2	6	5	7	1	3	6	5	3	5	5	3	5	4	1
1	12	3	4	5	5	2	2	3	4	5	5	4	4	5	5	5
1	14	6	7	7	7	2	2	5	7	7	2	6	3	7	2	1
1	13	5	5	3	2	1	4	5	6	4	6	4	2	5	2	2
0	14	5	6	4	5	3	4	6	4	5	4	6	4	3	4	1
1	14	6	6	5	6	5	5	6	5	6	4	5	6	6	5	5
1	18	5	4	3	7	4	6	5	2	1	7	3	4	2	1	6
1	13	6	6	5	6	6	5	6	6	6	4	4	5	6	4	2
0	17	2	5	6	5	2	2	5	6	6	6	1	3	5	2	2
1	19	4	3	4	5	4	4	4	5	5	5	6	4	4	5	5
1	17	2	6	4	5	1	1	5	3	5	4	2	4	7	3	4
0	17	4	6	5	4	2	4	5	6	4	3	2	2	6	2	5
0	14	1	1	7	5	1	1	6	1	7	7	5	4	4	5	1
1	13	1	6	1	1	1	5	6	6	7	2	7	7	7	3	5
0	15	5	6	6	7	5	5	5	5	7	5	5	6	6	3	4
1	15	2	6	5	7	3	3	6	5	7	5	3	2	5	5	5
1	16	5	6	7	6	3	3	5	6	6	4	5	4	6	4	5
1	16	1	7	2	7	1	1	1	7	7	1	1	1	7	1	2
0	14	3	6	7	6	1	2	6	6	7	5	4	2	5	3	2
1	19	2	3	6	6	2	4	3	5	6	6	4	2	3	5	5
0	16	5	7	5	7	6	2	3	5	7	7	5	5	5	5	4
0	13	4	3	2	4	3	3	2	1	1	1	2	3	4	1	3
1	13	6	7	6	4	2	4	6	5	5	3	2	1	5	4	3
1	18	4	5	5	4	4	5	5	5	7	5	7	5	4	4	7
1	18	1	5	4	7	5	3	6	5	7	6	6	4	2	4	5
0	18	1	5	6	2	1	1	1	1	7	3	1	1	2	3	1
0	15	6	7	5	2	3	3	5	6	6	2	2	2	7	3	1
0	18	3	4	3	4	2	3	4	4	4	4	4	2	4	4	5
0	16	6	6	7	5	6	5	5	7	5	6	4	3	5	7	4
0	19	6	6	5	5	5	3	7	6	5	3	4	4	3	4	1
0	18	5	7	3	6	5	1	7	7	7	6	1	1	7	2	1
1	18	1	1	6	5	1	1	5	4	7	4	1	1	6	4	4
0	19	5	7	7	4	7	1	7	5	5	7	5	5	1	1	1
1	18	6	7	7	6	4	7	7	6	4	2	2	5	5	7	3
0	12	5	5	4	6	3	3	6	3	3	4	5	5	5	3	4
0	14	4	2	5	6	2	2	3	5	7	6	5	5	4	5	6
1	14	7	6	3	2	2	6	5	6	4	3	7	4	4	3	6
1	18	3	4	2	6	3	3	6	6	6	6	2	4	7	4	6
0	13	4	6	5	3	1	2	3	3	5	3	4	3	4	5	3
0	12	5	7	4	5	2	2	6	7	6	4	5	2	5	6	4
1	14	5	4	4	5	6	4	1	4	5	4	4	4	5	3	5
0	16	5	6	4	5	3	4	5	7	7	2	5	5	6	2	7
1	18	7	6	6	7	1	2	5	1	7	4	7	1	7	5	5
0	18	6	6	4	6	1	1	6	6	2	3	3	3	2	6	1
0	18	6	3	4	4	4	6	6	4	2	4	4	4	4	4	4
0	19	5	6	3	4	4	3	4	3	4	4	4	4	4	3	3
0	16	3	5	5	7	6	5	7	7	7	1	6	6	2	2	4
0	17	5	2	2	5	2	6	4	3	5	4	6	4	3	4	3
0	16	6	6	4	5	2	4	6	6	4	3	4	4	3	4	6
0	19	6	7	3	7	1	3	6	5	7	5	5	5	4	2	3
1	15	6	4	2	2	5	3	5	6	6	7	6	7	6	4	4
0	15	5	4	7	4	1	2	5	4	6	6	6	2	5	4	7
0	13	6	7	4	5	1	3	7	7	4	1	1	1	7	2	5
0	16	5	6	5	5	6	5	6	3	6	5	5	3	2	5	6
0	6	5	6	7	2	1	1	7	5	7	3	2	1	5	2	1
0	16	5	5	4	2	1	2	5	6	4	5	2	2	6	3	1
0	18	6	1	2	1	1	1	6	6	1	1	1	1	6	1	1
1	15	4	4	4	7	4	4	2	4	7	5	2	1	5	7	7
0	19	1	4	7	7	6	4	5	5	5	5	1	1	1	4	3
1	17	3	5	6	5	5	5	5	6	6	4	5	5	5	4	4
1	14	3	4	4	4	5	3	4	4	4	5	2	4	3	4	3
0	15	6	6	1	1	1	4	7	6	5	2	4	5	7	5	7
1	14	1	1	6	6	1	7	7	6	7	1	1	1	7	2	1
1	18	6	6	6	6	5	5	4	6	5	4	5	2	3	3	6
1	15	6	6	5	6	6	4	4	5	6	3	5	7	2	3	2
0	16	3	5	7	3	1	1	2	5	6	4	2	1	7	2	1
1	14	2	7	2	1	1	3	4	4	6	4	5	6	7	4	7
1	19	6	5	5	5	3	2	5	5	5	4	6	5	6	3	5
1	19	5	5	6	7	3	2	5	5	6	5	3	3	5	4	5
1	19	4	2	3	4	1	2	4	5	5	1	5	3	6	1	5
1	18	5	6	5	4	3	3	6	3	3	5	3	3	4	3	5
0	19	1	7	1	7	4	1	4	4	7	7	4	2	7	4	7
1	16	5	6	4	5	3	3	7	7	6	2	6	5	7	2	4
1	13	5	7	5	7	3	6	6	6	7	6	7	5	5	4	4
0	15	6	3	2	5	6	5	3	3	2	2	4	6	7	4	5
1	13	3	3	2	1	3	3	3	2	2	3	3	2	3	1	3
1	14	4	6	5	5	4	4	6	5	5	4	5	6	5	3	5
1	17	1	2	6	7	3	5	5	6	7	5	7	3	4	5	7
0	13	4	3	6	6	1	5	4	5	5	6	5	5	4	4	6
0	15	4	6	3	6	2	3	6	5	6	3	2	2	6	3	2
1	13	5	5	5	5	5	5	5	5	5	5	5	5	5	5	5
0	12	1	7	1	1	1	1	4	1	1	1	1	1	1	1	1
0	17	5	5	4	5	1	1	5	5	7	6	6	1	3	6	5
0	13	2	4	3	3	2	2	4	4	3	4	3	2	4	3	4
0	12	5	7	5	5	2	5	5	4	5	6	2	4	7	4	5
0	17	2	6	4	6	3	5	6	6	7	5	4	5	5	7	2
0	13	4	4	3	4	5	4	2	5	3	4	4	5	3	5	4
0	16	7	7	5	5	4	5	2	7	5	4	5	1	7	3	7
0	16	6	5	3	4	4	4	4	5	4	5	3	5	7	6	7
0	15	2	7	6	5	2	5	5	6	7	4	2	2	5	2	1
0	16	4	4	7	5	2	4	4	2	6	5	2	2	4	3	1
0	16	4	6	4	4	1	4	2	5	5	4	1	3	6	2	1
1	18	6	5	5	6	6	5	5	5	4	5	5	5	6	1	7
0	13	1	6	7	5	2	4	5	5	6	5	4	1	4	3	1
0	13	4	6	4	5	2	4	5	2	6	4	3	1	4	3	1
0	16	1	5	6	2	2	4	5	5	5	4	3	2	3	2	1
0	17	6	6	6	6	5	5	5	6	5	6	5	5	6	5	6
0	14	6	6	3	2	2	2	6	6	5	5	3	2	6	2	4
0	16	2	1	2	4	1	2	4	6	7	7	1	1	3	5	7
0	19	1	7	1	5	1	1	1	1	1	1	1	1	1	1	4
0	19	5	5	5	4	4	5	5	6	3	5	5	4	5	4	5
0	19	5	6	6	4	2	3	4	5	5	3	3	1	3	6	3
0	15	6	6	3	4	2	5	7	7	6	2	3	1	7	2	4
0	13	7	6	6	6	6	6	6	6	6	6	6	6	6	6	6
1	18	5	5	6	6	2	4	6	6	6	5	2	2	5	3	4
1	13	6	4	4	4	6	6	6	5	6	4	4	4	5	3	4
0	19	1	1	1	1	1	1	1	1	1	1	1	1	1	1	1
1	18	2	5	4	5	1	2	4	5	6	5	5	4	4	3	5
0	15	6	6	3	5	6	4	7	6	3	5	3	4	6	3	1
1	14	2	5	4	6	3	5	4	4	6	6	5	4	6	4	4
1	14	2	3	4	4	4	5	4	4	4	6	5	4	6	5	4
0	15	2	5	4	3	1	2	4	5	5	4	2	2	2	4	1
0	19	5	6	6	6	1	5	5	6	7	4	6	2	5	3	5
1	15	6	6	4	6	7	6	7	6	7	7	7	7	6	7	7
1	12	6	5	4	6	1	1	5	5	6	6	2	1	6	1	2
1	14	2	5	6	6	2	5	6	2	7	5	1	1	6	5	4
0	17	4	6	1	4	1	1	1	5	7	5	1	1	6	3	1
1	15	3	5	5	5	1	2	5	3	6	5	4	1	3	4	2
0	16	4	6	5	4	3	4	6	5	5	4	5	4	3	5	3
1	12	1	7	5	6	2	4	6	6	5	4	2	1	4	4	7
0	12	4	5	3	5	2	1	4	6	6	2	3	5	6	5	2
1	17	4	6	6	5	1	6	7	6	7	4	2	1	5	5	1
1	15	4	6	5	5	4	3	5	6	7	3	2	2	6	2	5
1	16	3	4	5	5	3	2	5	3	6	5	3	2	3	6	2
1	19	6	4	4	7	1	5	7	1	7	7	5	1	6	4	1
1	18	4	5	7	5	6	6	4	2	6	3	5	4	5	6	7
1	13	5	7	4	5	3	3	7	4	7	5	7	2	7	6	5
1	17	6	5	6	5	3	4	6	6	5	7	2	3	7	3	2
1	17	5	7	5	7	4	2	5	7	7	4	2	3	5	3	3
1	18	2	7	4	5	7	5	7	5	7	5	6	7	7	2	7
1	14	6	4	4	5	3	4	5	5	5	5	3	4	5	4	3
0	13	4	5	3	3	2	2	4	4	4	3	3	3	5	3	1
1	17	6	3	2	6	1	5	6	6	7	4	7	1	6	5	1
0	12	3	4	5	4	4	4	3	4	5	4	4	3	5	4	4
1	14	1	7	7	7	1	1	4	7	7	6	4	2	5	7	2
